# Supplementary material for: Embracing limited and imperfect training datasets: opportunities and challenges in plant disease recognition using deep learning
Source: Front Plant Sci. 2023 Sep 22;14:1225409. doi: 10.3389/fpls.2023.1225409 (PMC10557492; doi:10.3389/fpls.2023.1225409)
Supplement: Supplementary file 1 [file DataSheet_1.zip]

Archive with 5 entries (5 files):
- annotation.eps
- flowchart.eps
- inter-class-variation.eps
- intra-class-variation.eps
- task.eps
